# Supplementary material for: A Five-microRNA Signature for Survival Prognosis in Pancreatic Adenocarcinoma based on TCGA Data
Source: Sci Rep. 2018 May 16;8:7638. doi: 10.1038/s41598-018-22493-5 (PMC5955976; doi:10.1038/s41598-018-22493-5)
Supplement: Supplementary file 1 — Supplemental Table1 [file 41598_2018_22493_MOESM1_ESM.xlsx]

## Sheet: GO表格制作
Category	Term	Count	%	PValue	Genes	List Total	Pop Hits	Pop Total	Fold Enrichment	Bonferroni	Benjamini	FDR
GOTERM_BP_DIRECT	GO:0030509~BMP signaling pathway	9	4.14747	3.99e-06	ACVR2A, SMAD7, DLX5, TGFBR3, SMURF2, SKI, SMURF1, TMEM100, USP15	206	76	16792	9.65304	0.00543323	0.00543323	0.00654729
GOTERM_BP_DIRECT	GO:0000122~negative regulation of transcription from RNA polymerase II promoter	24	11.0599	2.46e-05	FGFR1, JARID2, SMAD7, CPEB3, E2F7, GABPA, PPM1A, CBX4, CBX2, SKI, ARID1A, ZEB1, SNAI2, CCND1, PHF19, BPTF, ZNF148, TRPS1, SALL1, VEGFA, SMURF2, RARB, RBPJ, MYB	206	720	16792	2.71715	0.0331165	0.0166976	0.0404654
GOTERM_BP_DIRECT	GO:0006468~protein phosphorylation	18	8.29493	4.62e-05	FGFR1, CDK17, STK38, PHKA1, PIM1, CASK, WNK3, STRADB, ATM, CCNE1, CCND1, SNRK, MAPK6, PIK3CA, TLK1, MAP3K13, PIK3R1, AKT3	206	456	16792	3.21768	0.0611909	0.0208278	0.0758572
GOTERM_BP_DIRECT	GO:0045944~positive regulation of transcription from RNA polymerase II promoter	28	12.9032	6.38e-05	E2F7, CASK, ZEB1, DDX3X, ZNF148, HOXA10, OGT, RARB, MYB, FGF2, PIK3R1, PLAG1, SSBP2, NUCKS1, SMAD7, GABPA, DMRT2, SKI, DDN, NCL, ATF6, ACVR2A, TRPS1, SALL1, VEGFA, ASH1L, RBPJ, CLOCK	206	981	16792	2.32661	0.0835568	0.0215776	0.104809
GOTERM_BP_DIRECT	GO:0030326~embryonic limb morphogenesis	6	2.76498	0.00012	FGFR1, DLX5, CYP26B1, HOXA10, SKI, MBNL1	206	40	16792	12.2272	0.15136	0.0322911	0.197046
GOTERM_BP_DIRECT	GO:0007179~transforming growth factor beta receptor signaling pathway	7	3.22581	0.000918	SMAD7, TGFBR3, FKBP1A, SKI, SMURF1, USP15, SRC	206	92	16792	6.2022	0.714986	0.188769	1.49721
GOTERM_BP_DIRECT	GO:0030512~negative regulation of transforming growth factor beta receptor signaling pathway	6	2.76498	0.00109791	SMAD7, PPM1A, TGFBR3, SMURF2, SKI, SMURF1	206	64	16792	7.64199	0.777242	0.193074	1.78853
GOTERM_BP_DIRECT	GO:0006511~ubiquitin-dependent protein catabolic process	9	4.14747	0.00179979	ARIH1, CUL2, VCP, UBR3, SIAH1, SMURF2, USP42, USP15, ZNRF3	206	182	16792	4.03094	0.914781	0.26495	2.91613
GOTERM_BP_DIRECT	GO:0060045~positive regulation of cardiac muscle cell proliferation	4	1.84332	0.00232679	FGFR1, TGFBR3, RBPJ, FGF2	206	22	16792	14.8208	0.958598	0.298002	3.75476
GOTERM_BP_DIRECT	GO:0016569~covalent chromatin modification	7	3.22581	0.0026343	PHF19, BPTF, JARID2, CBX4, ARID1A, TLK1, CBX2	206	113	16792	5.04957	0.972835	0.302731	4.24097
GOTERM_BP_DIRECT	GO:0036092~phosphatidylinositol-3-phosphate biosynthetic process	5	2.30415	0.00297503	FGFR1, PIK3CA, FGF2, PIK3R1, ATM	206	49	16792	8.31781	0.982973	0.30945	4.77702
GOTERM_BP_DIRECT	GO:0022604~regulation of cell morphogenesis	4	1.84332	0.0033829	FMNL2, ZMYM2, CAMSAP1, CAPZB	206	25	16792	13.0423	0.990267	0.320244	5.41497
GOTERM_BP_DIRECT	GO:0006928~movement of cell or subcellular component	6	2.76498	0.00404251	ACTR2, MAP2K1, CAPZA2, CAPZB, ARHGDIA, TPM3	206	86	16792	5.68706	0.996063	0.346849	6.43819
GOTERM_BP_DIRECT	GO:0051726~regulation of cell cycle	7	3.22581	0.0041711	CCNE1, CDK17, FGF2, SRC, CDC25A, ATM, WEE1	206	124	16792	4.60163	0.9967	0.335108	6.63645
GOTERM_BP_DIRECT	GO:0009887~organ morphogenesis	6	2.76498	0.00538371	NOTCH2, CRKL, TRPS1, ITGA2, FGF2, PNPLA6	206	92	16792	5.31617	0.999376	0.388574	8.48676
GOTERM_BP_DIRECT	GO:0098609~cell-cell adhesion	10	4.60829	0.00616093	BZW1, FMNL2, CRKL, STK38, DDX3X, LASP1, SERBP1, FASN, LRRFIP1, CAPZB	206	271	16792	3.00792	0.999786	0.410218	9.65453
GOTERM_BP_DIRECT	GO:0016055~Wnt signaling pathway	8	3.68664	0.00816573	CCNE1, DDX3X, CCDC88C, PPM1A, KLHL12, LRRFIP2, AMOTL1, AXIN2	206	187	16792	3.48725	0.999986	0.482795	12.6025
GOTERM_BP_DIRECT	GO:0045892~negative regulation of transcription, DNA-templated	14	6.45161	0.00842053	JARID2, CBX4, RUNX1T1, ZEB1, SRC, ZNF148, SALL1, YWHAQ, SMURF2, LRRFIP1, RBPJ, MYB, BCL7A, CLOCK	206	499	16792	2.28698	0.99999	0.473867	12.9706
GOTERM_BP_DIRECT	GO:0006355~regulation of transcription, DNA-templated	30	13.8249	0.00918532	ZNF275, ZBTB34, ZBTB10, UBE2V1, NFYA, SP110, ZNF654, BZW1, HOXA3, TSC22D2, HOXA10, MKX, LRRFIP2, RARB, LRRFIP1, AXIN2, MYB, TBPL1, ZNF449, SSBP2, SMAD7, ZNF3, NOTCH2, ZFHX4, PHF19, BPTF, PRDM4, DMTF1, LCOR, CLOCK	206	1504	16792	1.62596	0.999997	0.485168	14.0669
GOTERM_BP_DIRECT	GO:0008285~negative regulation of cell proliferation	12	5.52995	0.00955777	NOTCH2, CUL2, MAP2K1, JARID2, E2F7, SKI, RARB, IL24, ZEB1, AXIN2, RBPJ, FGF2	206	396	16792	2.47014	0.999998	0.481293	14.596
GOTERM_BP_DIRECT	GO:0006366~transcription from RNA polymerase II promoter	14	6.45161	0.0104304	PLAG1, SSBP2, NUCKS1, GABPA, NFYA, PRDM4, ZNF148, TRPS1, DLX5, ASH1L, HOXA10, MYB, TBPL1, CLOCK	206	513	16792	2.22457	0.999999	0.494665	15.8238
GOTERM_BP_DIRECT	GO:0060389~pathway-restricted SMAD protein phosphorylation	3	1.38249	0.0105883	SMAD7, TGFBR3, USP15	206	13	16792	18.8111	1	0.483886	16.0442
GOTERM_BP_DIRECT	GO:0003198~epithelial to mesenchymal transition involved in endocardial cushion formation	3	1.38249	0.0105883	TMEM100, RBPJ, SNAI2	206	13	16792	18.8111	1	0.483886	16.0442
GOTERM_BP_DIRECT	GO:0045893~positive regulation of transcription, DNA-templated	14	6.45161	0.0107974	MAP2K1, PPM1A, UBE2V1, ARID1A, NFYA, SRC, CCNE1, YWHAH, BPTF, SALL1, DLX5, MYB, FGF2, CLOCK	206	515	16792	2.21593	1	0.475458	16.3352
GOTERM_BP_DIRECT	GO:0035556~intracellular signal transduction	12	5.52995	0.0108258	PRKAR2A, CRKL, STK38, DDX3X, SNRK, SOCS6, TGFBR3, WNK3, TLK1, AKT3, SRC, IGFBP5	206	403	16792	2.42723	1	0.462047	16.3747
GOTERM_BP_DIRECT	GO:0001657~ureteric bud development	4	1.84332	0.0110497	FGFR1, SMAD7, SALL1, RARB	206	38	16792	8.58048	1	0.455323	16.6852
GOTERM_BP_DIRECT	GO:0042787~protein ubiquitination involved in ubiquitin-dependent protein catabolic process	7	3.22581	0.0112926	ARIH1, CUL2, RNF11, SIAH1, SMURF2, SMURF1, RBBP6	206	153	16792	3.72942	1	0.449598	17.0206
GOTERM_BP_DIRECT	GO:0018108~peptidyl-tyrosine phosphorylation	7	3.22581	0.0112926	FGFR1, ZMYM2, MAP2K1, FGFR1OP, FGF2, SRC, WEE1	206	153	16792	3.72942	1	0.449598	17.0206
GOTERM_BP_DIRECT	GO:0045184~establishment of protein localization	4	1.84332	0.0127134	VCP, ITGA2, CEP55, PLEKHA1	206	40	16792	8.15146	1	0.476806	18.9582
GOTERM_BP_DIRECT	GO:0060021~palate development	5	2.30415	0.0139727	DLX5, TGFBR3, SKI, SNAI2, PLEKHA1	206	76	16792	5.3628	1	0.496905	20.6397
GOTERM_BP_DIRECT	GO:0048538~thymus development	4	1.84332	0.0154636	CRKL, HOXA3, MAP2K1, JARID2	206	43	16792	7.58275	1	0.52031	22.5882
GOTERM_BP_DIRECT	GO:0009952~anterior/posterior pattern specification	5	2.30415	0.0165925	ACVR2A, CRKL, HOXA3, BPTF, HOXA10	206	80	16792	5.09466	1	0.533459	24.0337
GOTERM_BP_DIRECT	GO:0030514~negative regulation of BMP signaling pathway	4	1.84332	0.0174685	SMAD7, PPM1A, SKI, SMURF1	206	45	16792	7.24574	1	0.540269	25.1378
GOTERM_BP_DIRECT	GO:2000811~negative regulation of anoikis	3	1.38249	0.0178807	PIK3CA, SNAI2, SRC	206	17	16792	14.3849	1	0.537336	25.6522
GOTERM_BP_DIRECT	GO:0000186~activation of MAPKK activity	4	1.84332	0.0185228	CRKL, MAP3K13, RAPGEF1, FGF2	206	46	16792	7.08822	1	0.53906	26.4467
GOTERM_BP_DIRECT	GO:0001525~angiogenesis	8	3.68664	0.01986	FGFR1, HOXA3, VEGFA, PIK3CA, TMEM100, RBPJ, NCL, PNPLA6	206	223	16792	2.92429	1	0.553593	28.0758
GOTERM_BP_DIRECT	GO:0006351~transcription, DNA-templated	35	16.129	0.021084	FGFR1, ZNF275, ZBTB34, ZBTB10, E2F7, CBX4, CBX2, SP110, ZEB1, ZNF654, BZW1, HOXA3, DDX3X, RARB, LRRFIP1, ZNF449, PLAG1, ZMYM2, JARID2, SMAD7, RUNX1T1, DMRT2, SKI, ARID1A, SNAI2, ZNF3, ATF6, CCND1, ZFHX4, PHF19, BPTF, DMTF1, SALL1, LCOR, CLOCK	206	1955	16792	1.45934	1	0.564947	29.5374
GOTERM_BP_DIRECT	GO:0021762~substantia nigra development	4	1.84332	0.0218935	YWHAH, ZNF148, YWHAQ, FGF2	206	49	16792	6.65425	1	0.56854	30.4885
GOTERM_BP_DIRECT	GO:0043536~positive regulation of blood vessel endothelial cell migration	3	1.38249	0.0221269	VEGFA, AMOTL1, FGF2	206	19	16792	12.8707	1	0.562501	30.7605
GOTERM_BP_DIRECT	GO:0017015~regulation of transforming growth factor beta receptor signaling pathway	3	1.38249	0.0243906	SMAD7, SMURF2, ZEB1	206	20	16792	12.2272	1	0.588645	33.3473
GOTERM_BP_DIRECT	GO:0000209~protein polyubiquitination	7	3.22581	0.0253466	ARIH1, UBE2V1, SIAH1, SMURF2, SMURF1, RBBP6, ZNRF2	206	184	16792	3.1011	1	0.593383	34.4122
GOTERM_BP_DIRECT	GO:0060071~Wnt signaling pathway, planar cell polarity pathway	5	2.30415	0.0262135	PRICKLE2, SMURF2, SMURF1, ZNRF3, FZD6	206	92	16792	4.43014	1	0.596588	35.3641
GOTERM_BP_DIRECT	GO:0001701~in utero embryonic development	7	3.22581	0.0274052	FGFR1, GABPA, VEGFA, UBR3, MBNL1, TMEM100, RBBP6	206	187	16792	3.05135	1	0.604056	36.6514
GOTERM_BP_DIRECT	GO:0030336~negative regulation of cell migration	5	2.30415	0.0290463	RECK, SMAD7, IL24, ARHGDIA, IGFBP5	206	95	16792	4.29024	1	0.616873	38.3847
GOTERM_BP_DIRECT	GO:0031334~positive regulation of protein complex assembly	3	1.38249	0.0291864	VCP, VEGFA, FGF2	206	22	16792	11.1156	1	0.610022	38.5307
GOTERM_BP_DIRECT	GO:1900087~positive regulation of G1/S transition of mitotic cell cycle	3	1.38249	0.0291864	DDX3X, PLRG1, LSM11	206	22	16792	11.1156	1	0.610022	38.5307
GOTERM_BP_DIRECT	GO:0007050~cell cycle arrest	6	2.76498	0.0294617	NOTCH2, CUL2, MAP2K1, PPM1A, STRADB, ATM	206	141	16792	3.4687	1	0.605082	38.8165
GOTERM_BP_DIRECT	GO:0006661~phosphatidylinositol biosynthetic process	4	1.84332	0.0338763	MTMR3, PIK3CA, FGF2, PIK3R1	206	58	16792	5.62169	1	0.648983	43.2316
GOTERM_BP_DIRECT	GO:0043406~positive regulation of MAP kinase activity	4	1.84332	0.0353796	FGFR1, VEGFA, FGF2, SRC	206	59	16792	5.52641	1	0.657142	44.6655
GOTERM_BP_DIRECT	GO:0008283~cell proliferation	10	4.60829	0.035909	OGFOD1, PRDM4, DLX5, PIM1, ITGA2, SKI, ZEB1, AXIN2, SRC, CDC25A	206	366	16792	2.22717	1	0.6548	45.1623
GOTERM_BP_DIRECT	GO:0055010~ventricular cardiac muscle tissue morphogenesis	3	1.38249	0.037014	SMAD7, TGFBR3, FKBP1A	206	25	16792	9.78175	1	0.658405	46.1858
GOTERM_BP_DIRECT	GO:0001649~osteoblast differentiation	5	2.30415	0.0385988	IARS, DLX5, FASN, SNAI2, IGFBP5	206	104	16792	3.91897	1	0.666517	47.6225
GOTERM_BP_DIRECT	GO:0006997~nucleus organization	3	1.38249	0.0397826	VPS4A, CHEK1, CEP55	206	26	16792	9.40553	1	0.670403	48.672
GOTERM_BP_DIRECT	GO:0048015~phosphatidylinositol-mediated signaling	5	2.30415	0.0409381	FGFR1, PIK3CA, OGT, FGF2, PIK3R1	206	106	16792	3.84503	1	0.673849	49.6774
GOTERM_BP_DIRECT	GO:0035019~somatic stem cell population maintenance	4	1.84332	0.0451069	SALL1, SKI, RBPJ, FGF2	206	65	16792	5.01628	1	0.702805	53.1529
GOTERM_BP_DIRECT	GO:0032925~regulation of activin receptor signaling pathway	2	0.921659	0.04795	SMAD7, FKBP1A	206	4	16792	40.7573	1	0.718432	55.3926
GOTERM_BP_DIRECT	GO:0061419~positive regulation of transcription from RNA polymerase II promoter in response to hypoxia	2	0.921659	0.04795	VEGFA, RBPJ	206	4	16792	40.7573	1	0.718432	55.3926
GOTERM_BP_DIRECT	GO:2000546~positive regulation of endothelial cell chemotaxis to fibroblast growth factor	2	0.921659	0.04795	FGFR1, FGF2	206	4	16792	40.7573	1	0.718432	55.3926
GOTERM_BP_DIRECT	GO:0048008~platelet-derived growth factor receptor signaling pathway	3	1.38249	0.0485349	RAPGEF1, SRC, PLEKHA1	206	29	16792	8.43254	1	0.716196	55.8407
GOTERM_BP_DIRECT	GO:0090090~negative regulation of canonical Wnt signaling pathway	6	2.76498	0.0497779	KLHL12, AXIN2, SNAI2, RAPGEF1, ZNRF3, FZD6	206	163	16792	3.00054	1	0.718904	56.779
GOTERM_CC_DIRECT	GO:0005737~cytoplasm	106	48.8479	2.21e-11	STK38, CASK, EIF5A, AMOTL1, CD2AP, ZNRF2, PRKAR2A, TRAK1, VPS4A, RARB, SPRED1, TBPL1, SOCS6, PIM1, UBR3, WNK3, WEE1, OGFOD1, PRDM4, MAPK6, SERBP1, VEGFA, RAD23B, UBE2V1, LRIG2, CAPZB, SRC, RASAL2, ARIH1, DDX3X, NAA30, NUP50, HOXA10, AXIN2, CDC37L1, ARHGDIA, ZNF622, ZMYM2, MAP2K1, SMAD7, SKI, WIPI2, ATM, VCP, DMTF1, LASP1, CDC42SE2, SALL1, DLX5, PRICKLE2, TGFBR3, MAP7, SMURF2, SMURF1, RBPJ, PLEKHA…	209	5222	18224	1.76997	6.04e-09	6.04e-09	2.91e-08
GOTERM_CC_DIRECT	GO:0005634~nucleus	99	45.6221	8.05e-08	STK38, CBX4, EIF5A, LUZP1, CBX2, TRAK1, VPS4A, TLK1, OGT, RARB, CDCA4, ZNF449, GABPA, PIM1, ARID1A, PISD, ZNF3, WEE1, OGFOD1, PRDM4, MAPK6, FGFR1OP, SERBP1, FGFR1, RAD23B, UBE2V1, CHEK1, SP110, SRC, HOXA3, DDX3X, MTPN, HOXA10, RNF11, AXIN2, ARHGDIA, PLAG1, MAP2K1, SMAD7, ITGA2, YTHDC1, SKI, ATM, ATF6, NOTCH2, ZFHX4, VCP, DMTF1, SALL1, TRPS1, SMURF2, SMURF1, RBPJ, KIF23, CPEB3, E2F7, SHOC2, ZEB1, …	209	5415	18224	1.59417	2.2e-05	1.1e-05	0.000106
GOTERM_CC_DIRECT	GO:0005829~cytosol	70	32.2581	1.39e-07	KIF23, SEC24A, CAPZA2, CASK, EIF5A, AMOTL1, ZNRF2, CCNE1, ACTR2, CUL2, PRKAR2A, VPS4A, PIK3CA, SPRED1, LRRFIP1, OGT, RAPGEF1, KIF2A, EDARADD, FMNL2, WNK3, RBBP6, CCND1, ARHGAP32, CRKL, MAPK6, FGFR1OP, KLHL12, SIAH1, KPNA1, MYO5A, FGFR1, PHLPP2, PHKA1, SNX16, PPM1A, UBE2V1, FKBP1A, CHEK1, CAPZB, SRC, TPM3, IARS, RASAL2, ARIH1, MTMR3, MTPN, FASN, PAFAH1B2, AXIN2, ARHGDIA, PIK3R1, GABARAPL1, ZMYM2, …	209	3315	18224	1.84125	3.8e-05	1.27e-05	0.000183
GOTERM_CC_DIRECT	GO:0005654~nucleoplasm	62	28.5714	1.74e-07	KIF23, ZBTB34, E2F7, CBX4, SHOC2, CBX2, ZEB1, CCNE1, CUL2, PLRG1, ZNF148, SPRED1, RARB, OGT, RBM48, AKT3, GABPA, RUNX1T1, PAPD7, ARID1A, MBNL1, RBBP6, NCL, WEE1, CCND1, MAPK6, BPTF, ASH1L, CPSF7, CLOCK, KPNA1, RAD23B, ZBTB10, PPM1A, CHEK1, NFYA, IARS, MTMR3, HOXA3, NUP50, AXIN2, JARID2, SMAD7, SKI, WIPI2, ATM, CDC25A, ATF6, DUSP5, NOTCH2, PHF19, VCP, RPRD2, DMTF1, SALL1, TRPS1, LSM11, SMURF2, SMU…	209	2784	18224	1.94187	4.74e-05	1.18e-05	0.000229
GOTERM_CC_DIRECT	GO:0005913~cell-cell adherens junction	13	5.99078	0.000351	FMNL2, STK38, SMAD7, CD2AP, CAPZB, SRC, BZW1, CRKL, DDX3X, LASP1, SERBP1, FASN, LRRFIP1	209	323	18224	3.50944	0.0915014	0.0190094	0.461892
GOTERM_CC_DIRECT	GO:0008290~F-actin capping protein complex	3	1.38249	0.00442728	CAPZA2, MTPN, CAPZB	209	9	18224	29.0654	0.702199	0.182814	5.6765
GOTERM_CC_DIRECT	GO:0005667~transcription factor complex	8	3.68664	0.00679532	SMAD7, E2F7, TRPS1, HOXA10, SKI, ZEB1, RBPJ, CLOCK	209	193	18224	3.61435	0.844553	0.233501	8.58902
GOTERM_CC_DIRECT	GO:0005770~late endosome	6	2.76498	0.0130496	MYO5A, ATG9A, MAP2K1, SNX16, VPS4A, SRC	209	122	18224	4.28834	0.972291	0.361254	15.8865
GOTERM_CC_DIRECT	GO:0005769~early endosome	8	3.68664	0.0163108	MYO5A, MAP2K1, TRAK1, SNX16, VPS4A, RNF11, SIAH1, RAPGEF1	209	229	18224	3.04615	0.988774	0.392765	19.4744
GOTERM_CC_DIRECT	GO:0005943~phosphatidylinositol 3-kinase complex, class IA	2	0.921659	0.0226974	PIK3CA, PIK3R1	209	2	18224	87.1962	0.998104	0.46569	26.0947
GOTERM_CC_DIRECT	GO:0005813~centrosome	11	5.06912	0.0249619	KIF23, PRKAR2A, SMAD7, FGFR1OP, VPS4A, CHEK1, SKI, CEP55, MBNL1, AXIN2, KIF2A	209	426	18224	2.25154	0.998993	0.466007	28.3186
GOTERM_CC_DIRECT	GO:0042470~melanosome	5	2.30415	0.0285556	MYO5A, SYPL1, FASN, PDIA6, CALU	209	101	18224	4.31664	0.999633	0.482681	31.7212
GOTERM_CC_DIRECT	GO:0034673~inhibin-betaglycan-ActRII complex	2	0.921659	0.0338531	ACVR2A, TGFBR3	209	3	18224	58.1308	0.999917	0.514816	36.4657
GOTERM_CC_DIRECT	GO:0000151~ubiquitin ligase complex	5	2.30415	0.0352762	ARIH1, UBE2V1, UBR3, RNF11, SMURF2	209	108	18224	4.03686	0.999945	0.50357	37.6873
GOTERM_CC_DIRECT	GO:0005884~actin filament	4	1.84332	0.0381927	MYO5A, CAPZB, SRC, TPM3	209	65	18224	5.36592	0.999976	0.50773	40.1232
GOTERM_CC_DIRECT	GO:0016020~membrane	35	16.129	0.0404052	MYO5A, GALNT1, CAPZA2, PPM1A, EIF5A, FKBP1A, LUZP1, CEP55, CAPZB, CALU, IARS, BZW1, ACTR2, MTMR3, PRKAR2A, FASN, SV2B, PIK3R1, KIF2A, RECK, ABCE1, CNNM3, ATG9A, WIPI2, NCL, SFT2D3, PNPLA6, ATF6, NOTCH2, CCND1, SERBP1, VEGFA, CPSF7, YWHAQ, MAP3K13	209	2200	18224	1.38721	0.999987	0.505263	41.9122
GOTERM_MF_FAT	GO:0004672~protein kinase activity	26	11.9816	5.22e-07	FGFR1, CDK17, STK38, PHKA1, CASK, CHEK1, SRC, SNRK, PIK3CA, TLK1, FGF2, CRIM1, AKT3, ZMYM2, MAP2K1, PIM1, WNK3, STRADB, ATM, WEE1, ACVR2A, CCND1, MAPK6, FGFR1OP, TGFBR3, MAP3K13	193	652	15478	3.19804	0.000322	0.000322	0.000774
GOTERM_MF_FAT	GO:0016773~phosphotransferase activity, alcohol group as acceptor	28	12.9032	1.42e-06	FGFR1, CDK17, STK38, PHKA1, CASK, CHEK1, SRC, SNRK, PIK3CA, TLK1, FGF2, CRIM1, PIK3R1, AKT3, ZMYM2, MAP2K1, PIM1, WNK3, STRADB, ATM, WEE1, ACVR2A, CCND1, MAPK6, FGFR1OP, TGFBR3, IPPK, MAP3K13	193	784	15478	2.86417	0.000876	0.000438	0.0021076
GOTERM_MF_FAT	GO:0046332~SMAD binding	9	4.14747	2.64e-06	SMAD7, PPM1A, TGFBR3, FKBP1A, SMURF2, SKI, SMURF1, AXIN2, USP15	193	71	15478	10.1658	0.0016269	0.000543	0.00391782
GOTERM_MF_FAT	GO:0016301~kinase activity	30	13.8249	3.55e-06	FGFR1, CDK17, STK38, PHKA1, CASK, CHEK1, SRC, CCNE1, PRKAR2A, SNRK, PIK3CA, TLK1, FGF2, CRIM1, PIK3R1, AKT3, ZMYM2, MAP2K1, PIM1, WNK3, STRADB, ATM, WEE1, ACVR2A, CCND1, MAPK6, FGFR1OP, TGFBR3, IPPK, MAP3K13	193	924	15478	2.6038	0.00218527	0.000547	0.00526389
GOTERM_MF_FAT	GO:0048185~activin binding	5	2.30415	1.05e-05	ACVR2A, SMAD7, TGFBR3, FKBP1A, SMURF1	193	12	15478	33.4154	0.00645283	0.00129391	0.0155762
GOTERM_MF_FAT	GO:0044877~macromolecular complex binding	36	16.5899	1.07e-05	CPEB3, CBX4, EIF5A, FKBP1A, CBX2, ZEB1, CAPZB, CD2AP, SRC, TPM3, ACTR2, CUL2, DDX3X, RARB, PIK3R1, ABCE1, JARID2, NUCKS1, SMAD7, GABPA, PIM1, ITGA2, SKI, ARID1A, SNAI2, ATM, ACVR2A, CCND1, VCP, LASP1, TRPS1, ASH1L, TGFBR3, SMURF1, RBPJ, CLOCK	193	1306	15478	2.21063	0.00653907	0.00109283	0.015785
GOTERM_MF_FAT	GO:1901363~heterocyclic compound binding	103	47.4654	2.74e-05	STK38, CBX4, CASK, EIF5A, CBX2, SIDT2, PRKAR2A, VPS4A, PIK3CA, TLK1, RARB, TBPL1, ZNF449, GABPA, PIM1, WNK3, ARID1A, ZNF3, WEE1, PRDM4, MAPK6, SERBP1, FGFR1, RAD23B, CHEK1, SP110, SRC, HOXA3, DDX3X, MTPN, HOXA10, RNF11, ZNF622, PLAG1, ZMYM2, MAP2K1, SMAD7, RBM12B, YTHDC1, SKI, ABCB5, ATM, ATF6, ZFHX4, VCP, DMTF1, SALL1, DLX5, TRPS1, RBPJ, GPATCH8, KIF23, CDK17, ZBTB34, CPEB3, E2F7, TMEM161B, ZEB1…	193	5971	15478	1.3834	0.0167165	0.00240536	0.0405557
GOTERM_MF_FAT	GO:0097159~organic cyclic compound binding	103	47.4654	5.18e-05	STK38, CBX4, CASK, EIF5A, CBX2, SIDT2, PRKAR2A, VPS4A, PIK3CA, TLK1, RARB, TBPL1, ZNF449, GABPA, PIM1, WNK3, ARID1A, ZNF3, WEE1, PRDM4, MAPK6, SERBP1, FGFR1, RAD23B, CHEK1, SP110, SRC, HOXA3, DDX3X, MTPN, HOXA10, RNF11, ZNF622, PLAG1, ZMYM2, MAP2K1, SMAD7, RBM12B, YTHDC1, SKI, ABCB5, ATM, ATF6, ZFHX4, VCP, DMTF1, SALL1, DLX5, TRPS1, RBPJ, GPATCH8, KIF23, CDK17, ZBTB34, CPEB3, E2F7, TMEM161B, ZEB1…	193	6052	15478	1.36488	0.0313789	0.00397729	0.0766857
GOTERM_MF_FAT	GO:0004674~protein serine/threonine kinase activity	17	7.8341	0.00017	CDK17, STK38, MAP2K1, PHKA1, PIM1, CASK, CHEK1, WNK3, ATM, ACVR2A, SNRK, MAPK6, TGFBR3, PIK3CA, TLK1, MAP3K13, AKT3	193	453	15478	3.0096	0.0996133	0.0115913	0.25217
GOTERM_MF_FAT	GO:0000981~RNA polymerase II transcription factor activity, sequence-specific DNA binding	21	9.67742	0.000217	PLAG1, ZMYM2, SSBP2, JARID2, NUCKS1, E2F7, GABPA, SKI, ZEB1, SNAI2, DDN, DMTF1, ZNF148, TRPS1, SALL1, DLX5, HOXA10, RARB, RBPJ, MYB, CLOCK	193	662	15478	2.54401	0.125356	0.0133045	0.321769
GOTERM_MF_FAT	GO:0003700~transcription factor activity, sequence-specific DNA binding	31	14.2857	0.000271	ZNF275, E2F7, ZEB1, NFYA, HOXA3, TSC22D2, ZNF148, HOXA10, RARB, MYB, ZNF449, PLAG1, ZMYM2, SSBP2, JARID2, NUCKS1, SMAD7, GABPA, RUNX1T1, DMRT2, SKI, SNAI2, DDN, ZNF3, ATF6, DMTF1, TRPS1, SALL1, DLX5, RBPJ, CLOCK	193	1231	15478	2.01958	0.153516	0.015037	0.400229
GOTERM_MF_FAT	GO:0001071~nucleic acid binding transcription factor activity	31	14.2857	0.000274	ZNF275, E2F7, ZEB1, NFYA, HOXA3, TSC22D2, ZNF148, HOXA10, RARB, MYB, ZNF449, PLAG1, ZMYM2, SSBP2, JARID2, NUCKS1, SMAD7, GABPA, RUNX1T1, DMRT2, SKI, SNAI2, DDN, ZNF3, ATF6, DMTF1, TRPS1, SALL1, DLX5, RBPJ, CLOCK	193	1232	15478	2.01794	0.155485	0.0139841	0.405812
GOTERM_MF_FAT	GO:0003677~DNA binding	52	23.9631	0.00028	ZBTB34, E2F7, CBX4, CBX2, ZEB1, ZNF148, MKX, LRRFIP1, RARB, MYB, TBPL1, ZNF449, SSBP2, GABPA, PAPD7, RUNX1T1, DMRT2, ARID1A, DDN, NCL, ZNF3, BPTF, PRDM4, ASH1L, LCOR, CLOCK, RAD23B, ZNF275, ZBTB10, NFYA, SP110, ZNF654, HOXA3, DDX3X, MTPN, HOXA10, RNF11, PLAG1, ZMYM2, JARID2, NUCKS1, SMAD7, SKI, SNAI2, ATM, ATF6, ZFHX4, DMTF1, TRPS1, SALL1, DLX5, RBPJ	193	2562	15478	1.62773	0.158203	0.01316	0.413536
GOTERM_MF_FAT	GO:0000982~transcription factor activity, RNA polymerase II core promoter proximal region sequence-specific binding	14	6.45161	0.00036	PLAG1, SSBP2, NUCKS1, GABPA, SKI, DDN, SNAI2, ZNF148, SALL1, DLX5, HOXA10, RBPJ, MYB, CLOCK	193	343	15478	3.27334	0.198754	0.0157031	0.531773
GOTERM_MF_FAT	GO:0043565~sequence-specific DNA binding	28	12.9032	0.00038	E2F7, NFYA, HOXA3, ZNF148, MTPN, HOXA10, MKX, RARB, MYB, ZNF449, PLAG1, SSBP2, JARID2, GABPA, DMRT2, SKI, SNAI2, DDN, NCL, ATF6, ZFHX4, BPTF, DMTF1, TRPS1, SALL1, DLX5, RBPJ, CLOCK	193	1080	15478	2.07918	0.208839	0.0154956	0.562084
GOTERM_MF_FAT	GO:0001067~regulatory region nucleic acid binding	24	11.0599	0.000402	PLAG1, SSBP2, JARID2, SMAD7, E2F7, GABPA, CBX4, DMRT2, SKI, MBNL1, ZEB1, NFYA, DDN, ATF6, DMTF1, ZNF148, DLX5, TRPS1, SALL1, HOXA10, RARB, RBPJ, MYB, CLOCK	193	857	15478	2.24589	0.219285	0.0153525	0.593882
GOTERM_MF_FAT	GO:0098631~protein binding involved in cell adhesion	13	5.99078	0.000447	FMNL2, STK38, ITGA2, CD2AP, CAPZB, SRC, BZW1, CRKL, DDX3X, LASP1, SERBP1, FASN, LRRFIP1	193	306	15478	3.40706	0.240621	0.0160611	0.66014
GOTERM_MF_FAT	GO:0003676~nucleic acid binding	73	33.6406	0.000491	ZBTB34, CPEB3, E2F7, CBX4, TMEM161B, EIF5A, CBX2, ZEB1, SIDT2, BZW1, ZNF148, MKX, RBM48, LRRFIP1, RARB, MYB, TBPL1, ZNF449, ZCCHC3, SSBP2, GABPA, RUNX1T1, PAPD7, DMRT2, ARID1A, MBNL1, DDN, RBBP6, NCL, ZNF3, CRKL, PRDM4, BPTF, SERBP1, ASH1L, CPSF7, LCOR, CLOCK, MYO5A, ZNF275, RAD23B, ZBTB10, SP110, NFYA, ZNF654, IARS, HOXA3, DDX3X, MTPN, HOXA10, FASN, RNF11, PLAG1, ZNF622, ZMYM2, JARID2, NUCKS1, S…	193	4097	15478	1.42894	0.26083	0.0166502	0.724594
GOTERM_MF_FAT	GO:0061630~ubiquitin protein ligase activity	10	4.60829	0.000827	ARIH1, CUL2, UBE2V1, UBR3, SIAH1, SMURF2, SMURF1, RBBP6, ZNRF3, ZNRF2	193	198	15478	4.05035	0.399341	0.0264712	1.21904
GOTERM_MF_FAT	GO:0044212~transcription regulatory region DNA binding	23	10.5991	0.000914	PLAG1, SSBP2, JARID2, SMAD7, E2F7, GABPA, CBX4, DMRT2, SKI, ZEB1, NFYA, DDN, ATF6, DMTF1, ZNF148, DLX5, TRPS1, SALL1, HOXA10, RARB, RBPJ, MYB, CLOCK	193	853	15478	2.1624	0.430571	0.0277634	1.34587
GOTERM_MF_FAT	GO:0000975~regulatory region DNA binding	23	10.5991	0.000956	PLAG1, SSBP2, JARID2, SMAD7, E2F7, GABPA, CBX4, DMRT2, SKI, ZEB1, NFYA, DDN, ATF6, DMTF1, ZNF148, DLX5, TRPS1, SALL1, HOXA10, RARB, RBPJ, MYB, CLOCK	193	856	15478	2.15482	0.445369	0.0276789	1.40835
GOTERM_MF_FAT	GO:0061659~ubiquitin-like protein ligase activity	10	4.60829	0.000986	ARIH1, CUL2, UBE2V1, UBR3, SIAH1, SMURF2, SMURF1, RBBP6, ZNRF3, ZNRF2	193	203	15478	3.95059	0.455369	0.0272423	1.4515
GOTERM_MF_FAT	GO:0098641~cadherin binding involved in cell-cell adhesion	12	5.52995	0.00101119	BZW1, FMNL2, CRKL, STK38, DDX3X, LASP1, SERBP1, FASN, LRRFIP1, CD2AP, CAPZB, SRC	193	290	15478	3.31849	0.463779	0.0267322	1.4884
GOTERM_MF_FAT	GO:0000977~RNA polymerase II regulatory region sequence-specific DNA binding	18	8.29493	0.00134414	PLAG1, SSBP2, JARID2, E2F7, GABPA, DMRT2, SKI, DDN, ATF6, ZNF148, TRPS1, SALL1, DLX5, HOXA10, RARB, RBPJ, MYB, CLOCK	193	601	15478	2.4019	0.563317	0.0339337	1.97394
GOTERM_MF_FAT	GO:0098632~protein binding involved in cell-cell adhesion	12	5.52995	0.00136432	BZW1, FMNL2, CRKL, STK38, DDX3X, LASP1, SERBP1, FASN, LRRFIP1, CD2AP, CAPZB, SRC	193	301	15478	3.19722	0.568718	0.0330802	2.00329
GOTERM_MF_FAT	GO:0001012~RNA polymerase II regulatory region DNA binding	18	8.29493	0.00141778	PLAG1, SSBP2, JARID2, E2F7, GABPA, DMRT2, SKI, DDN, ATF6, ZNF148, TRPS1, SALL1, DLX5, HOXA10, RARB, RBPJ, MYB, CLOCK	193	604	15478	2.38997	0.582709	0.0330556	2.08103
GOTERM_MF_FAT	GO:0045296~cadherin binding	12	5.52995	0.00159541	BZW1, FMNL2, CRKL, STK38, DDX3X, LASP1, SERBP1, FASN, LRRFIP1, CD2AP, CAPZB, SRC	193	307	15478	3.13473	0.626023	0.0357727	2.3389
GOTERM_MF_FAT	GO:0016303~1-phosphatidylinositol-3-kinase activity	5	2.30415	0.00194062	FGFR1, PIK3CA, FGF2, PIK3R1, ATM	193	43	15478	9.32522	0.697774	0.0418348	2.8382
GOTERM_MF_FAT	GO:0032559~adenyl ribonucleotide binding	33	15.2074	0.00225975	KIF23, MYO5A, FGFR1, CDK17, STK38, CASK, CHEK1, SRC, IARS, ACTR2, PRKAR2A, SNRK, DDX3X, PIK3CA, VPS4A, TLK1, AKT3, KIF2A, ABCE1, MAP2K1, PIM1, WNK3, STRADB, UBE2Q1, ATM, WEE1, ABCB5, ACVR2A, VCP, MAPK6, HSPA4L, IPPK, MAP3K13	193	1531	15478	1.72861	0.751814	0.0469181	3.29768
GOTERM_MF_FAT	GO:0000976~transcription regulatory region sequence-specific DNA binding	19	8.75576	0.00245444	PLAG1, SSBP2, JARID2, E2F7, GABPA, DMRT2, SKI, NFYA, DDN, ATF6, ZNF148, DLX5, TRPS1, SALL1, HOXA10, RARB, RBPJ, MYB, CLOCK	193	692	15478	2.20194	0.779927	0.0492079	3.57701
GOTERM_MF_FAT	GO:0030554~adenyl nucleotide binding	33	15.2074	0.0025287	KIF23, MYO5A, FGFR1, CDK17, STK38, CASK, CHEK1, SRC, IARS, ACTR2, PRKAR2A, SNRK, DDX3X, PIK3CA, VPS4A, TLK1, AKT3, KIF2A, ABCE1, MAP2K1, PIM1, WNK3, STRADB, UBE2Q1, ATM, WEE1, ABCB5, ACVR2A, VCP, MAPK6, HSPA4L, IPPK, MAP3K13	193	1542	15478	1.71628	0.78979	0.0490666	3.68334
GOTERM_MF_FAT	GO:0000987~core promoter proximal region sequence-specific DNA binding	13	5.99078	0.0025961	PLAG1, SSBP2, GABPA, DMRT2, SKI, DDN, ZNF148, SALL1, DLX5, HOXA10, RBPJ, MYB, CLOCK	193	376	15478	2.77276	0.798361	0.0488085	3.77976
GOTERM_MF_FAT	GO:0019207~kinase regulator activity	9	4.14747	0.00266684	CCNE1, PRKAR2A, CCND1, MAP2K1, FGFR1OP, SOCS6, PIK3CA, SPRED1, PIK3R1	193	191	15478	3.77891	0.806981	0.0486255	3.88087
GOTERM_MF_FAT	GO:0001159~core promoter proximal region DNA binding	13	5.99078	0.00272691	PLAG1, SSBP2, GABPA, DMRT2, SKI, DDN, ZNF148, SALL1, DLX5, HOXA10, RBPJ, MYB, CLOCK	193	378	15478	2.75809	0.814012	0.0482688	3.96665
GOTERM_MF_FAT	GO:0005524~ATP binding	32	14.7465	0.00300465	KIF23, MYO5A, FGFR1, CDK17, STK38, CASK, CHEK1, SRC, IARS, ACTR2, SNRK, DDX3X, PIK3CA, VPS4A, TLK1, AKT3, KIF2A, ABCE1, MAP2K1, PIM1, WNK3, STRADB, UBE2Q1, ATM, WEE1, ABCB5, ACVR2A, VCP, MAPK6, HSPA4L, IPPK, MAP3K13	193	1495	15478	1.71659	0.843336	0.0515834	4.36231
GOTERM_MF_FAT	GO:0031625~ubiquitin protein ligase binding	11	5.06912	0.00315349	ATF6, ARIH1, CUL2, PRKAR2A, GABARAPL1, VCP, SMAD7, UBE2V1, SKI, AXIN2, FZD6	193	287	15478	3.07375	0.857101	0.0526104	4.57372
GOTERM_MF_FAT	GO:0019787~ubiquitin-like protein transferase activity	14	6.45161	0.00333627	CBX4, UBR3, UBE2V1, RBBP6, UBE2Q1, ZNRF3, ZNRF2, ARIH1, CUL2, KLHL12, RNF11, SIAH1, SMURF2, SMURF1	193	439	15478	2.55753	0.872365	0.0541178	4.83275
GOTERM_MF_FAT	GO:0005160~transforming growth factor beta receptor binding	5	2.30415	0.0033858	SMAD7, TGFBR3, FKBP1A, SMURF2, USP15	193	50	15478	8.01969	0.876213	0.0534947	4.90283
GOTERM_MF_FAT	GO:0044389~ubiquitin-like protein ligase binding	11	5.06912	0.00357166	ATF6, ARIH1, CUL2, PRKAR2A, GABARAPL1, VCP, SMAD7, UBE2V1, SKI, AXIN2, FZD6	193	292	15478	3.02112	0.889648	0.0549476	5.16536
GOTERM_MF_FAT	GO:0052742~phosphatidylinositol kinase activity	5	2.30415	0.00363886	FGFR1, PIK3CA, FGF2, PIK3R1, ATM	193	51	15478	7.86244	0.894139	0.0545939	5.26012
GOTERM_MF_FAT	GO:1990837~sequence-specific double-stranded DNA binding	19	8.75576	0.00401301	PLAG1, SSBP2, JARID2, E2F7, GABPA, DMRT2, SKI, NFYA, DDN, ATF6, ZNF148, DLX5, TRPS1, SALL1, HOXA10, RARB, RBPJ, MYB, CLOCK	193	725	15478	2.10171	0.916004	0.0586256	5.78608
GOTERM_MF_FAT	GO:0019904~protein domain specific binding	17	7.8341	0.00416451	CCDC88C, SKI, CD2AP, SRC, ACVR2A, YWHAH, HOXA3, VCP, DLX5, YWHAQ, VPS4A, TGFBR3, LRRFIP2, AXIN2, RAPGEF1, CRIM1, PLEKHA1	193	614	15478	2.22044	0.923518	0.0593715	5.99827
GOTERM_MF_FAT	GO:0000978~RNA polymerase II core promoter proximal region sequence-specific DNA binding	12	5.52995	0.00495105	PLAG1, SSBP2, ZNF148, DLX5, SALL1, GABPA, HOXA10, SKI, RBPJ, MYB, DDN, CLOCK	193	356	15478	2.70327	0.952991	0.0686339	7.09278
GOTERM_MF_FAT	GO:0050839~cell adhesion molecule binding	14	6.45161	0.00502028	FMNL2, PTPRD, STK38, ITGA2, CD2AP, CAPZB, SRC, BZW1, CRKL, DDX3X, LASP1, SERBP1, FASN, LRRFIP1	193	461	15478	2.43548	0.954964	0.0680359	7.18855
GOTERM_MF_FAT	GO:0046914~transition metal ion binding	30	13.8249	0.00526	GALNT1, SEC24A, PPM1A, ZEB1, SP110, ZNRF3, ZNRF2, ARIH1, CYP26B1, RNF11, RARB, ZNF622, ABCE1, ZCCHC3, ZMYM2, PIM1, UBR3, SKI, RBBP6, ZNF3, OGFOD1, ZFHX4, PHF19, BPTF, PRDM4, LASP1, TRPS1, ASH1L, PRICKLE2, SIAH1	193	1423	15478	1.69073	0.961176	0.0696492	7.51944
GOTERM_MF_FAT	GO:0003690~double-stranded DNA binding	20	9.21659	0.00539387	PLAG1, SSBP2, JARID2, NUCKS1, E2F7, GABPA, DMRT2, SKI, NFYA, DDN, ATF6, ZNF148, DLX5, TRPS1, SALL1, HOXA10, RARB, RBPJ, MYB, CLOCK	193	805	15478	1.99247	0.964265	0.0698659	7.70375
GOTERM_MF_FAT	GO:0019887~protein kinase regulator activity	8	3.68664	0.0056841	CCNE1, PRKAR2A, CCND1, MAP2K1, FGFR1OP, SOCS6, PIK3CA, SPRED1	193	172	15478	3.73009	0.970145	0.071988	8.10215
GOTERM_MF_FAT	GO:0004842~ubiquitin-protein transferase activity	13	5.99078	0.00615542	UBR3, UBE2V1, RBBP6, UBE2Q1, ZNRF3, ZNRF2, ARIH1, CUL2, RNF11, KLHL12, SMURF2, SIAH1, SMURF1	193	419	15478	2.48821	0.977706	0.0761806	8.74571
GOTERM_MF_FAT	GO:0032403~protein complex binding	19	8.75576	0.00701285	SMAD7, ITGA2, FKBP1A, ARID1A, CD2AP, CAPZB, ATM, SRC, TPM3, ACVR2A, CUL2, ACTR2, CCND1, VCP, LASP1, TGFBR3, RARB, SMURF1, PIK3R1	193	766	15478	1.98922	0.9869	0.0846714	9.90574
GOTERM_MF_FAT	GO:0004713~protein tyrosine kinase activity	8	3.68664	0.00723836	FGFR1, ZMYM2, MAP2K1, FGFR1OP, FGF2, CRIM1, SRC, WEE1	193	180	15478	3.56431	0.98861	0.0856126	10.2085
GOTERM_MF_FAT	GO:0070411~I-SMAD binding	3	1.38249	0.00782168	SMAD7, SMURF1, AXIN2	193	11	15478	21.8719	0.99207	0.0904862	10.9874
GOTERM_MF_FAT	GO:0000989~transcription factor activity, transcription factor binding	16	7.37327	0.00862115	E2F7, GABPA, CBX4, RUNX1T1, SKI, ARID1A, ZEB1, ATF6, NOTCH2, CCNE1, CCND1, DMTF1, MYB, FGF2, TBPL1, CLOCK	193	606	15478	2.11741	0.995174	0.0974853	12.0446
GOTERM_MF_FAT	GO:0010314~phosphatidylinositol-5-phosphate binding	3	1.38249	0.00930988	SESTD1, WIPI2, RS1	193	12	15478	20.0492	0.996854	0.103012	12.946
GOTERM_MF_FAT	GO:0000988~transcription factor activity, protein binding	16	7.37327	0.00938622	E2F7, GABPA, CBX4, RUNX1T1, SKI, ARID1A, ZEB1, ATF6, NOTCH2, CCNE1, CCND1, DMTF1, MYB, FGF2, TBPL1, CLOCK	193	612	15478	2.09665	0.997	0.101994	13.0454
GOTERM_MF_FAT	GO:0043024~ribosomal small subunit binding	3	1.38249	0.0109134	ABCE1, DDX3X, PIM1	193	13	15478	18.507	0.99884	0.11565	15.0114
GOTERM_MF_FAT	GO:0035004~phosphatidylinositol 3-kinase activity	5	2.30415	0.0111343	FGFR1, PIK3CA, FGF2, PIK3R1, ATM	193	70	15478	5.72835	0.998989	0.115881	15.2922
GOTERM_MF_FAT	GO:0098772~molecular function regulator	28	12.9032	0.0137256	FGFR1, SHOC2, FKBP1A, RASAL2, CCNE1, PRKAR2A, PIK3CA, OGT, SPRED1, AXIN2, FGF2, RAPGEF1, CRIM1, PIK3R1, ARHGDIA, RECK, ABCE1, MAP2K1, SOCS6, PPP1R11, SKI, WNK3, ARHGAP32, CCND1, YWHAH, VCP, FGFR1OP, VEGFA	193	1397	15478	1.60738	0.999799	0.138741	18.5235
GOTERM_MF_FAT	GO:0019901~protein kinase binding	14	6.45161	0.0152713	STK38, MAP2K1, SKI, SRC, CDC25A, CCNE1, PRKAR2A, CCND1, MAPK6, FGFR1OP, SPRED1, AXIN2, MAP3K13, PIK3R1	193	531	15478	2.11442	0.999924	0.150785	20.3959
GOTERM_MF_FAT	GO:0008270~zinc ion binding	24	11.0599	0.018619	ZNF622, ZCCHC3, ZMYM2, SEC24A, UBR3, SKI, ZEB1, SP110, RBBP6, ZNF3, ZNRF3, ZNRF2, ARIH1, ZFHX4, PHF19, BPTF, PRDM4, LASP1, TRPS1, ASH1L, PRICKLE2, RNF11, SIAH1, RARB	193	1169	15478	1.64647	0.999991	0.178175	24.3143
GOTERM_MF_FAT	GO:0005126~cytokine receptor binding	9	4.14747	0.0207957	SMAD7, VEGFA, TGFBR3, FKBP1A, SMURF2, SPRED1, CD2AP, USP15, PIK3R1	193	273	15478	2.64385	0.999998	0.194066	26.7647
GOTERM_MF_FAT	GO:0019899~enzyme binding	33	15.2074	0.0210495	MYO5A, STK38, CBX4, UBE2V1, SHOC2, FKBP1A, SRC, IARS, CCNE1, CUL2, ARIH1, PRKAR2A, NUP50, HOXA10, SPRED1, AXIN2, PIK3R1, FMNL2, ZMYM2, GABARAPL1, MAP2K1, SMAD7, SKI, CDC25A, FZD6, ATF6, CCND1, YWHAH, PRDM4, VCP, MAPK6, FGFR1OP, MAP3K13	193	1789	15478	1.47932	0.999998	0.193325	27.0456
GOTERM_MF_FAT	GO:0030165~PDZ domain binding	5	2.30415	0.0221564	ACVR2A, CCDC88C, TGFBR3, CRIM1, PLEKHA1	193	86	15478	4.66261	0.999999	0.199573	28.2588
GOTERM_MF_FAT	GO:0001227~transcriptional repressor activity, RNA polymerase II transcription regulatory region sequence-specific binding	7	3.22581	0.0225761	JARID2, ZNF148, E2F7, SALL1, SKI, ZEB1, SNAI2	193	176	15478	3.18965	0.999999	0.200104	28.7138
GOTERM_MF_FAT	GO:0030234~enzyme regulator activity	21	9.67742	0.0227099	RECK, ABCE1, MAP2K1, SOCS6, PPP1R11, SHOC2, SKI, RASAL2, CCNE1, PRKAR2A, ARHGAP32, CCND1, VCP, FGFR1OP, PIK3CA, SPRED1, OGT, AXIN2, CRIM1, ARHGDIA, PIK3R1	193	996	15478	1.6909	0.999999	0.198366	28.8584
GOTERM_MF_FAT	GO:0003682~chromatin binding	13	5.99078	0.0234923	JARID2, NUCKS1, GABPA, CBX4, SKI, ARID1A, CBX2, ZEB1, SNAI2, TRPS1, ASH1L, RBPJ, CLOCK	193	504	15478	2.06857	1	0.201717	29.6979
GOTERM_MF_FAT	GO:0004721~phosphoprotein phosphatase activity	7	3.22581	0.0248712	DUSP5, MTMR3, PTPRD, PHLPP2, MAP2K1, PPM1A, CDC25A	193	180	15478	3.11877	1	0.209482	31.1551
GOTERM_MF_FAT	GO:0008022~protein C-terminus binding	7	3.22581	0.0260847	MAP2K1, YWHAQ, VPS4A, SIAH1, CD2AP, NCL, SRC	193	182	15478	3.0845	1	0.215734	32.4141
GOTERM_MF_FAT	GO:0001077~transcriptional activator activity, RNA polymerase II core promoter proximal region sequence-specific binding	8	3.68664	0.028274	PLAG1, SSBP2, NUCKS1, DLX5, GABPA, HOXA10, RBPJ, MYB	193	236	15478	2.71854	1	0.228809	34.6314
GOTERM_MF_FAT	GO:0080025~phosphatidylinositol-3,5-bisphosphate binding	3	1.38249	0.0326474	SESTD1, WIPI2, RS1	193	23	15478	10.4605	1	0.256454	38.8592
GOTERM_MF_FAT	GO:0019900~kinase binding	14	6.45161	0.0344931	STK38, MAP2K1, SKI, SRC, CDC25A, CCNE1, PRKAR2A, CCND1, MAPK6, FGFR1OP, SPRED1, AXIN2, MAP3K13, PIK3R1	193	595	15478	1.88699	1	0.265744	40.5656
GOTERM_MF_FAT	GO:0047485~protein N-terminus binding	5	2.30415	0.0358576	MAP2K1, YWHAQ, EIF5A, RBPJ, ATM	193	100	15478	4.00984	1	0.271536	41.7985
GOTERM_MF_FAT	GO:0043325~phosphatidylinositol-3,4-bisphosphate binding	3	1.38249	0.0380948	SESTD1, PLEKHA1, RS1	193	25	15478	9.62363	1	0.282723	43.7686
GOTERM_MF_FAT	GO:0032555~purine ribonucleotide binding	33	15.2074	0.0397519	KIF23, MYO5A, FGFR1, CDK17, STK38, CASK, CHEK1, SRC, IARS, ACTR2, PRKAR2A, SNRK, DDX3X, PIK3CA, VPS4A, TLK1, AKT3, KIF2A, ABCE1, MAP2K1, PIM1, WNK3, STRADB, UBE2Q1, ATM, WEE1, ABCB5, ACVR2A, VCP, MAPK6, HSPA4L, IPPK, MAP3K13	193	1884	15478	1.40472	1	0.289858	45.1874
GOTERM_MF_FAT	GO:0004725~protein tyrosine phosphatase activity	5	2.30415	0.040499	DUSP5, MTMR3, PTPRD, MAP2K1, CDC25A	193	104	15478	3.85562	1	0.291173	45.8162
GOTERM_MF_FAT	GO:0046934~phosphatidylinositol-4,5-bisphosphate 3-kinase activity	4	1.84332	0.0416893	FGFR1, PIK3CA, FGF2, PIK3R1	193	62	15478	5.17399	1	0.295136	46.804
GOTERM_MF_FAT	GO:0017076~purine nucleotide binding	33	15.2074	0.0430752	KIF23, MYO5A, FGFR1, CDK17, STK38, CASK, CHEK1, SRC, IARS, ACTR2, PRKAR2A, SNRK, DDX3X, PIK3CA, VPS4A, TLK1, AKT3, KIF2A, ABCE1, MAP2K1, PIM1, WNK3, STRADB, UBE2Q1, ATM, WEE1, ABCB5, ACVR2A, VCP, MAPK6, HSPA4L, IPPK, MAP3K13	193	1897	15478	1.3951	1	0.300143	47.933
GOTERM_MF_FAT	GO:0032553~ribonucleotide binding	33	15.2074	0.0438711	KIF23, MYO5A, FGFR1, CDK17, STK38, CASK, CHEK1, SRC, IARS, ACTR2, PRKAR2A, SNRK, DDX3X, PIK3CA, VPS4A, TLK1, AKT3, KIF2A, ABCE1, MAP2K1, PIM1, WNK3, STRADB, UBE2Q1, ATM, WEE1, ABCB5, ACVR2A, VCP, MAPK6, HSPA4L, IPPK, MAP3K13	193	1900	15478	1.39289	1	0.301556	48.5712
GOTERM_MF_FAT	GO:0052813~phosphatidylinositol bisphosphate kinase activity	4	1.84332	0.046885	FGFR1, PIK3CA, FGF2, PIK3R1	193	65	15478	4.93519	1	0.315614	50.9225
GOTERM_MF_FAT	GO:0035639~purine ribonucleoside triphosphate binding	32	14.7465	0.0471437	KIF23, MYO5A, FGFR1, CDK17, STK38, CASK, CHEK1, SRC, IARS, ACTR2, SNRK, DDX3X, PIK3CA, VPS4A, TLK1, AKT3, KIF2A, ABCE1, MAP2K1, PIM1, WNK3, STRADB, UBE2Q1, ATM, WEE1, ABCB5, ACVR2A, VCP, MAPK6, HSPA4L, IPPK, MAP3K13	193	1841	15478	1.39397	1	0.313774	51.1196
GOTERM_MF_FAT	GO:0016407~acetyltransferase activity	5	2.30415	0.0494055	NAA30, FASN, OGT, PAFAH1B2, CLOCK	193	111	15478	3.61247	1	0.323039	52.8114
GOTERM_MF_FAT	GO:0032550~purine ribonucleoside binding	32	14.7465	0.04978	KIF23, MYO5A, FGFR1, CDK17, STK38, CASK, CHEK1, SRC, IARS, ACTR2, SNRK, DDX3X, PIK3CA, VPS4A, TLK1, AKT3, KIF2A, ABCE1, MAP2K1, PIM1, WNK3, STRADB, UBE2Q1, ATM, WEE1, ABCB5, ACVR2A, VCP, MAPK6, HSPA4L, IPPK, MAP3K13	193	1850	15478	1.38719	1	0.321806	53.0862
