# Supplementary material for: A Five-microRNA Signature for Survival Prognosis in Pancreatic Adenocarcinoma based on TCGA Data
Source: Sci Rep. 2018 May 16;8:7638. doi: 10.1038/s41598-018-22493-5 (PMC5955976; doi:10.1038/s41598-018-22493-5)
Supplement: Supplementary file 2 — Supplemental Table2 [file 41598_2018_22493_MOESM2_ESM.xlsx]

## Sheet: output_run
##Databases: KEGG PATHWAY
##Statistical test method: hypergeometric test / Fisher's exact test
##FDR correction method: Benjamini and Hochberg
#Term	Database	ID	Input number	Background number	P-Value	Corrected P-Value	Input	Hyperlink
Pathways in cancer	KEGG PATHWAY	hsa05200	18	397	1.77717e-11	2.91457e-09	595|5295|10000|898|862|3915|5290|5604|8453|7170|1399|8313|5915|3673|2260|2247|8323|7422	http://www.genome.jp/kegg-bin/show_pathway?hsa05200/hsa:5604%09red/hsa:5915%09red/hsa:10000%09red/hsa:3673%09red/hsa:1399%09red/hsa:862%09red/hsa:595%09red/hsa:3915%09red/hsa:2247%09red/hsa:898%09red/hsa:5295%09red/hsa:5290%09red/hsa:7170%09red/hsa:2260%09red/hsa:7422%09red/hsa:8323%09red/hsa:8313%09red/hsa:8453%09red
Signaling pathways regulating pluripotency of stem cells	KEGG PATHWAY	hsa04550	11	142	8.88467e-10	7.28543e-08	92|10000|5295|5290|5604|1749|8313|2260|2247|3720|8323	http://www.genome.jp/kegg-bin/show_pathway?hsa04550/hsa:10000%09red/hsa:5295%09red/hsa:5290%09red/hsa:2247%09red/hsa:3720%09red/hsa:1749%09red/hsa:92%09red/hsa:5604%09red/hsa:2260%09red/hsa:8323%09red/hsa:8313%09red
PI3K-Akt signaling pathway	KEGG PATHWAY	hsa04151	15	342	1.39302e-09	7.61519e-08	10971|595|10000|898|5295|3915|5290|5604|7422|3673|2260|2247|4602|23035|7533	http://www.genome.jp/kegg-bin/show_pathway?hsa04151/hsa:7533%09red/hsa:10000%09red/hsa:3673%09red/hsa:23035%09red/hsa:595%09red/hsa:3915%09red/hsa:2247%09red/hsa:898%09red/hsa:5295%09red/hsa:5290%09red/hsa:4602%09red/hsa:5604%09red/hsa:2260%09red/hsa:7422%09red/hsa:10971%09red
Renal cell carcinoma	KEGG PATHWAY	hsa05211	8	67	8.17618e-09	3.35223e-07	2889|10000|5295|5290|5604|8453|7422|1399	http://www.genome.jp/kegg-bin/show_pathway?hsa05211/hsa:2889%09red/hsa:10000%09red/hsa:1399%09red/hsa:5295%09red/hsa:5290%09red/hsa:5604%09red/hsa:7422%09red/hsa:8453%09red
MicroRNAs in cancer	KEGG PATHWAY	hsa05206	13	299	1.97268e-08	6.47038e-07	595|8434|993|898|5292|5290|472|5604|7422|1399|6935|9493|4853	http://www.genome.jp/kegg-bin/show_pathway?hsa05206/hsa:993%09red/hsa:9493%09red/hsa:1399%09red/hsa:595%09red/hsa:5292%09red/hsa:898%09red/hsa:8434%09red/hsa:5290%09red/hsa:5604%09red/hsa:4853%09red/hsa:7422%09red/hsa:6935%09red/hsa:472%09red
Focal adhesion	KEGG PATHWAY	hsa04510	11	203	2.96971e-08	6.69689e-07	595|2889|10000|5295|3915|5290|5604|7422|1399|3673|6714	http://www.genome.jp/kegg-bin/show_pathway?hsa04510/hsa:2889%09red/hsa:10000%09red/hsa:3673%09red/hsa:1399%09red/hsa:595%09red/hsa:3915%09red/hsa:5295%09red/hsa:5290%09red/hsa:5604%09red/hsa:7422%09red/hsa:6714%09red
Viral carcinogenesis	KEGG PATHWAY	hsa05203	11	205	3.26677e-08	6.69689e-07	10971|595|898|5295|3516|5290|1111|7533|6714|9519|1654	http://www.genome.jp/kegg-bin/show_pathway?hsa05203/hsa:7533%09red/hsa:1654%09red/hsa:1111%09red/hsa:5290%09red/hsa:595%09red/hsa:5295%09red/hsa:898%09red/hsa:9519%09red/hsa:6714%09red/hsa:3516%09red/hsa:10971%09red
Proteoglycans in cancer	KEGG PATHWAY	hsa05205	11	205	3.26677e-08	6.69689e-07	595|10000|5295|5290|5604|7422|3673|2260|2247|6714|8323	http://www.genome.jp/kegg-bin/show_pathway?hsa05205/hsa:10000%09red/hsa:3673%09red/hsa:5290%09red/hsa:595%09red/hsa:2247%09red/hsa:5295%09red/hsa:6714%09red/hsa:5604%09red/hsa:2260%09red/hsa:7422%09red/hsa:8323%09red
Small cell lung cancer	KEGG PATHWAY	hsa05222	8	86	4.93889e-08	8.99976e-07	3915|595|898|10000|5295|5290|5915|3673	http://www.genome.jp/kegg-bin/show_pathway?hsa05222/hsa:10000%09red/hsa:5915%09red/hsa:3673%09red/hsa:5290%09red/hsa:595%09red/hsa:3915%09red/hsa:5295%09red/hsa:898%09red
Acute myeloid leukemia	KEGG PATHWAY	hsa05221	7	57	6.02096e-08	9.87437e-07	5295|10000|862|5292|5290|5604|595	http://www.genome.jp/kegg-bin/show_pathway?hsa05221/hsa:10000%09red/hsa:5290%09red/hsa:862%09red/hsa:595%09red/hsa:5295%09red/hsa:5604%09red/hsa:5292%09red
Insulin signaling pathway	KEGG PATHWAY	hsa04910	9	139	1.32194e-07	1.9709e-06	2889|10000|5255|5576|5295|5290|5604|2194|1399	http://www.genome.jp/kegg-bin/show_pathway?hsa04910/hsa:2889%09red/hsa:10000%09red/hsa:1399%09red/hsa:5255%09red/hsa:5295%09red/hsa:5576%09red/hsa:5290%09red/hsa:5604%09red/hsa:2194%09red
Hepatitis B	KEGG PATHWAY	hsa05161	9	146	1.96148e-07	2.68069e-06	10971|10000|898|5295|5290|5604|595|6714|1654	http://www.genome.jp/kegg-bin/show_pathway?hsa05161/hsa:1654%09red/hsa:10000%09red/hsa:5290%09red/hsa:595%09red/hsa:5295%09red/hsa:898%09red/hsa:5604%09red/hsa:6714%09red/hsa:10971%09red
Melanoma	KEGG PATHWAY	hsa05218	7	71	2.40114e-07	3.02914e-06	10000|5295|5290|5604|595|2260|2247	http://www.genome.jp/kegg-bin/show_pathway?hsa05218/hsa:10000%09red/hsa:5290%09red/hsa:595%09red/hsa:2247%09red/hsa:5295%09red/hsa:5604%09red/hsa:2260%09red
Prolactin signaling pathway	KEGG PATHWAY	hsa04917	7	72	2.62252e-07	3.0721e-06	10000|5295|5290|5604|595|6714|9306	http://www.genome.jp/kegg-bin/show_pathway?hsa04917/hsa:10000%09red/hsa:5290%09red/hsa:595%09red/hsa:5295%09red/hsa:9306%09red/hsa:5604%09red/hsa:6714%09red
Rap1 signaling pathway	KEGG PATHWAY	hsa04015	10	211	4.15319e-07	4.54082e-06	2889|10000|5295|5290|5604|7422|1399|2260|2247|6714	http://www.genome.jp/kegg-bin/show_pathway?hsa04015/hsa:2889%09red/hsa:10000%09red/hsa:1399%09red/hsa:2247%09red/hsa:5295%09red/hsa:5290%09red/hsa:5604%09red/hsa:2260%09red/hsa:7422%09red/hsa:6714%09red
Neurotrophin signaling pathway	KEGG PATHWAY	hsa04722	8	120	5.41752e-07	5.31651e-06	11108|5295|10000|2889|5290|5604|396|1399	http://www.genome.jp/kegg-bin/show_pathway?hsa04722/hsa:2889%09red/hsa:10000%09red/hsa:1399%09red/hsa:5295%09red/hsa:5290%09red/hsa:5604%09red/hsa:396%09red/hsa:11108%09red
EGFR tyrosine kinase inhibitor resistance	KEGG PATHWAY	hsa01521	7	81	5.51101e-07	5.31651e-06	10000|5295|5290|5604|7422|6714|2247	http://www.genome.jp/kegg-bin/show_pathway?hsa01521/hsa:10000%09red/hsa:5290%09red/hsa:2247%09red/hsa:5295%09red/hsa:5604%09red/hsa:7422%09red/hsa:6714%09red
Cell cycle	KEGG PATHWAY	hsa04110	8	124	6.84939e-07	6.24055e-06	10971|595|472|993|898|1111|7533|7465	http://www.genome.jp/kegg-bin/show_pathway?hsa04110/hsa:7533%09red/hsa:993%09red/hsa:1111%09red/hsa:595%09red/hsa:898%09red/hsa:7465%09red/hsa:472%09red/hsa:10971%09red
Endometrial cancer	KEGG PATHWAY	hsa05213	6	52	7.63402e-07	6.58937e-06	595|5295|5290|5604|8313|10000	http://www.genome.jp/kegg-bin/show_pathway?hsa05213/hsa:10000%09red/hsa:5290%09red/hsa:595%09red/hsa:5295%09red/hsa:5604%09red/hsa:8313%09red
Prostate cancer	KEGG PATHWAY	hsa05215	7	89	9.97429e-07	8.17892e-06	595|898|5295|5290|5604|10000|2260	http://www.genome.jp/kegg-bin/show_pathway?hsa05215/hsa:10000%09red/hsa:5290%09red/hsa:595%09red/hsa:5295%09red/hsa:898%09red/hsa:5604%09red/hsa:2260%09red
Non-small cell lung cancer	KEGG PATHWAY	hsa05223	6	56	1.13871e-06	8.89275e-06	595|5295|5290|5604|5915|10000	http://www.genome.jp/kegg-bin/show_pathway?hsa05223/hsa:10000%09red/hsa:5915%09red/hsa:5290%09red/hsa:595%09red/hsa:5295%09red/hsa:5604%09red
Endocrine resistance	KEGG PATHWAY	hsa01522	7	97	1.71368e-06	1.27747e-05	10000|5295|5290|5604|595|6714|4853	http://www.genome.jp/kegg-bin/show_pathway?hsa01522/hsa:10000%09red/hsa:5290%09red/hsa:595%09red/hsa:5295%09red/hsa:5604%09red/hsa:6714%09red/hsa:4853%09red
VEGF signaling pathway	KEGG PATHWAY	hsa04370	6	61	1.80727e-06	1.28866e-05	10000|5295|5290|5604|7422|6714	http://www.genome.jp/kegg-bin/show_pathway?hsa04370/hsa:10000%09red/hsa:5290%09red/hsa:5295%09red/hsa:5604%09red/hsa:7422%09red/hsa:6714%09red
Colorectal cancer	KEGG PATHWAY	hsa05210	6	62	1.97324e-06	1.34838e-05	595|5295|5290|5604|8313|10000	http://www.genome.jp/kegg-bin/show_pathway?hsa05210/hsa:10000%09red/hsa:5290%09red/hsa:595%09red/hsa:5295%09red/hsa:5604%09red/hsa:8313%09red
Pancreatic cancer	KEGG PATHWAY	hsa05212	6	66	2.76631e-06	1.8147e-05	595|5295|5290|5604|7422|10000	http://www.genome.jp/kegg-bin/show_pathway?hsa05212/hsa:10000%09red/hsa:5290%09red/hsa:595%09red/hsa:5295%09red/hsa:5604%09red/hsa:7422%09red
Chronic myeloid leukemia	KEGG PATHWAY	hsa05220	6	73	4.76852e-06	3.00784e-05	595|5295|5290|5604|1399|10000	http://www.genome.jp/kegg-bin/show_pathway?hsa05220/hsa:10000%09red/hsa:1399%09red/hsa:595%09red/hsa:5295%09red/hsa:5290%09red/hsa:5604%09red
Thyroid hormone signaling pathway	KEGG PATHWAY	hsa04919	7	118	5.84264e-06	3.54886e-05	10000|5295|5290|5604|595|6714|4853	http://www.genome.jp/kegg-bin/show_pathway?hsa04919/hsa:10000%09red/hsa:5290%09red/hsa:595%09red/hsa:5295%09red/hsa:5604%09red/hsa:6714%09red/hsa:4853%09red
Ras signaling pathway	KEGG PATHWAY	hsa04014	9	228	6.63789e-06	3.88791e-05	8036|10000|5295|5290|5604|7422|9462|2260|2247	http://www.genome.jp/kegg-bin/show_pathway?hsa04014/hsa:10000%09red/hsa:5290%09red/hsa:2247%09red/hsa:5295%09red/hsa:8036%09red/hsa:5604%09red/hsa:2260%09red/hsa:9462%09red/hsa:7422%09red
FoxO signaling pathway	KEGG PATHWAY	hsa04068	7	134	1.28688e-05	7.13671e-05	10000|5295|5290|472|5604|595|23710	http://www.genome.jp/kegg-bin/show_pathway?hsa04068/hsa:10000%09red/hsa:5290%09red/hsa:595%09red/hsa:5295%09red/hsa:5604%09red/hsa:23710%09red/hsa:472%09red
ErbB signaling pathway	KEGG PATHWAY	hsa04012	6	88	1.3055e-05	7.13671e-05	10000|5295|5290|5604|1399|6714	http://www.genome.jp/kegg-bin/show_pathway?hsa04012/hsa:10000%09red/hsa:1399%09red/hsa:5295%09red/hsa:5290%09red/hsa:5604%09red/hsa:6714%09red
Fc gamma R-mediated phagocytosis	KEGG PATHWAY	hsa04666	6	93	1.75663e-05	9.06278e-05	10000|5295|5290|5604|1399|65108	http://www.genome.jp/kegg-bin/show_pathway?hsa04666/hsa:10000%09red/hsa:1399%09red/hsa:5295%09red/hsa:5290%09red/hsa:5604%09red/hsa:65108%09red
HTLV-I infection	KEGG PATHWAY	hsa05166	9	259	1.76835e-05	9.06278e-05	472|10000|9519|5295|5290|1111|595|4602|8323	http://www.genome.jp/kegg-bin/show_pathway?hsa05166/hsa:1111%09red/hsa:10000%09red/hsa:5290%09red/hsa:595%09red/hsa:9519%09red/hsa:5295%09red/hsa:4602%09red/hsa:8323%09red/hsa:472%09red
Progesterone-mediated oocyte maturation	KEGG PATHWAY	hsa04914	6	98	2.32582e-05	0.000115586	22849|993|5295|5290|5604|10000	http://www.genome.jp/kegg-bin/show_pathway?hsa04914/hsa:993%09red/hsa:10000%09red/hsa:5290%09red/hsa:5295%09red/hsa:22849%09red/hsa:5604%09red
AGE-RAGE signaling pathway in diabetic complications	KEGG PATHWAY	hsa04933	6	101	2.73297e-05	0.000131826	595|5295|5292|5290|7422|10000	http://www.genome.jp/kegg-bin/show_pathway?hsa04933/hsa:10000%09red/hsa:5290%09red/hsa:595%09red/hsa:5295%09red/hsa:7422%09red/hsa:5292%09red
Hippo signaling pathway	KEGG PATHWAY	hsa04390	7	154	3.02942e-05	0.000138255	10971|4092|595|6591|7533|8313|8323	http://www.genome.jp/kegg-bin/show_pathway?hsa04390/hsa:7533%09red/hsa:4092%09red/hsa:595%09red/hsa:6591%09red/hsa:8323%09red/hsa:8313%09red/hsa:10971%09red
HIF-1 signaling pathway	KEGG PATHWAY	hsa04066	6	103	3.03487e-05	0.000138255	10000|5295|5290|5604|8453|7422	http://www.genome.jp/kegg-bin/show_pathway?hsa04066/hsa:10000%09red/hsa:5290%09red/hsa:5295%09red/hsa:5604%09red/hsa:7422%09red/hsa:8453%09red
Regulation of actin cytoskeleton	KEGG PATHWAY	hsa04810	8	215	3.26139e-05	0.000144559	5295|5290|5604|1399|3673|2260|2247|6714	http://www.genome.jp/kegg-bin/show_pathway?hsa04810/hsa:3673%09red/hsa:1399%09red/hsa:2247%09red/hsa:5295%09red/hsa:5290%09red/hsa:5604%09red/hsa:2260%09red/hsa:6714%09red
Jak-STAT signaling pathway	KEGG PATHWAY	hsa04630	7	158	3.54358e-05	0.000152933	595|11009|5295|5292|5290|10000|9306	http://www.genome.jp/kegg-bin/show_pathway?hsa04630/hsa:10000%09red/hsa:5290%09red/hsa:595%09red/hsa:5295%09red/hsa:9306%09red/hsa:11009%09red/hsa:5292%09red
Glioma	KEGG PATHWAY	hsa05214	5	65	4.08778e-05	0.000171896	5604|595|5295|10000|5290	http://www.genome.jp/kegg-bin/show_pathway?hsa05214/hsa:5290%09red/hsa:595%09red/hsa:5604%09red/hsa:5295%09red/hsa:10000%09red
Central carbon metabolism in cancer	KEGG PATHWAY	hsa05230	5	67	4.68425e-05	0.000192054	5604|2260|5295|10000|5290	http://www.genome.jp/kegg-bin/show_pathway?hsa05230/hsa:5290%09red/hsa:5604%09red/hsa:2260%09red/hsa:5295%09red/hsa:10000%09red
p53 signaling pathway	KEGG PATHWAY	hsa04115	5	69	5.34586e-05	0.000213834	1111|472|595|6477|898	http://www.genome.jp/kegg-bin/show_pathway?hsa04115/hsa:472%09red/hsa:595%09red/hsa:898%09red/hsa:1111%09red/hsa:6477%09red
AMPK signaling pathway	KEGG PATHWAY	hsa04152	6	125	8.48441e-05	0.000331296	10000|5295|5290|2194|55437|595	http://www.genome.jp/kegg-bin/show_pathway?hsa04152/hsa:10000%09red/hsa:5290%09red/hsa:595%09red/hsa:5295%09red/hsa:55437%09red/hsa:2194%09red
Bacterial invasion of epithelial cells	KEGG PATHWAY	hsa05100	5	78	9.26176e-05	0.000353239	6714|5295|23607|5290|1399	http://www.genome.jp/kegg-bin/show_pathway?hsa05100/hsa:1399%09red/hsa:6714%09red/hsa:23607%09red/hsa:5295%09red/hsa:5290%09red
MAPK signaling pathway	KEGG PATHWAY	hsa04010	8	255	0.000103502	0.000385097	10000|1847|5604|1399|5494|9175|2247|2260	http://www.genome.jp/kegg-bin/show_pathway?hsa04010/hsa:10000%09red/hsa:1399%09red/hsa:2247%09red/hsa:1847%09red/hsa:5604%09red/hsa:2260%09red/hsa:9175%09red/hsa:5494%09red
Bladder cancer	KEGG PATHWAY	hsa05219	4	41	0.000105667	0.000385097	5604|6714|595|7422	http://www.genome.jp/kegg-bin/show_pathway?hsa05219/hsa:6714%09red/hsa:595%09red/hsa:5604%09red/hsa:7422%09red
Epstein-Barr virus infection	KEGG PATHWAY	hsa05169	7	204	0.000165301	0.000589333	10971|10000|5295|3516|5290|9519|7533	http://www.genome.jp/kegg-bin/show_pathway?hsa05169/hsa:7533%09red/hsa:10000%09red/hsa:5290%09red/hsa:5295%09red/hsa:9519%09red/hsa:3516%09red/hsa:10971%09red
mTOR signaling pathway	KEGG PATHWAY	hsa04150	6	154	0.000252626	0.000881504	10000|5295|5290|5604|55437|8323	http://www.genome.jp/kegg-bin/show_pathway?hsa04150/hsa:10000%09red/hsa:5290%09red/hsa:5295%09red/hsa:55437%09red/hsa:5604%09red/hsa:8323%09red
Estrogen signaling pathway	KEGG PATHWAY	hsa04915	5	99	0.00026754	0.000914096	5604|6714|5295|10000|5290	http://www.genome.jp/kegg-bin/show_pathway?hsa04915/hsa:6714%09red/hsa:5290%09red/hsa:5604%09red/hsa:5295%09red/hsa:10000%09red
Protein processing in endoplasmic reticulum	KEGG PATHWAY	hsa04141	6	166	0.000371966	0.00124495	10130|22926|7415|5887|22824|10802	http://www.genome.jp/kegg-bin/show_pathway?hsa04141/hsa:22926%09red/hsa:10130%09red/hsa:5887%09red/hsa:22824%09red/hsa:7415%09red/hsa:10802%09red
Dorso-ventral axis formation	KEGG PATHWAY	hsa04320	3	28	0.000633763	0.00207695	22849|4853|5604	http://www.genome.jp/kegg-bin/show_pathway?hsa04320/hsa:5604%09red/hsa:22849%09red/hsa:4853%09red
Fc epsilon RI signaling pathway	KEGG PATHWAY	hsa04664	4	68	0.00065079	0.00207695	5604|5295|10000|5290	http://www.genome.jp/kegg-bin/show_pathway?hsa04664/hsa:5290%09red/hsa:5604%09red/hsa:5295%09red/hsa:10000%09red
Platelet activation	KEGG PATHWAY	hsa04611	5	122	0.000668823	0.00207695	3673|6714|5295|10000|5290	http://www.genome.jp/kegg-bin/show_pathway?hsa04611/hsa:6714%09red/hsa:5290%09red/hsa:5295%09red/hsa:10000%09red/hsa:3673%09red
Chemokine signaling pathway	KEGG PATHWAY	hsa04062	6	187	0.000682518	0.00207695	10000|5295|5290|5604|1399|6714	http://www.genome.jp/kegg-bin/show_pathway?hsa04062/hsa:10000%09red/hsa:1399%09red/hsa:5295%09red/hsa:5290%09red/hsa:5604%09red/hsa:6714%09red
Oocyte meiosis	KEGG PATHWAY	hsa04114	5	123	0.000692977	0.00207695	898|10971|22849|7533|5604	http://www.genome.jp/kegg-bin/show_pathway?hsa04114/hsa:7533%09red/hsa:5604%09red/hsa:898%09red/hsa:22849%09red/hsa:10971%09red
Thyroid cancer	KEGG PATHWAY	hsa05216	3	29	0.000696537	0.00207695	5604|595|7170	http://www.genome.jp/kegg-bin/show_pathway?hsa05216/hsa:595%09red/hsa:7170%09red/hsa:5604%09red
B cell receptor signaling pathway	KEGG PATHWAY	hsa04662	4	73	0.000838166	0.00245463	5604|5295|10000|5290	http://www.genome.jp/kegg-bin/show_pathway?hsa04662/hsa:5290%09red/hsa:5604%09red/hsa:5295%09red/hsa:10000%09red
Platinum drug resistance	KEGG PATHWAY	hsa01524	4	75	0.000922769	0.00265499	472|5295|10000|5290	http://www.genome.jp/kegg-bin/show_pathway?hsa01524/hsa:472%09red/hsa:5290%09red/hsa:5295%09red/hsa:10000%09red
Measles	KEGG PATHWAY	hsa05162	5	136	0.00106985	0.0030251	898|595|5295|10000|5290	http://www.genome.jp/kegg-bin/show_pathway?hsa05162/hsa:5290%09red/hsa:595%09red/hsa:898%09red/hsa:5295%09red/hsa:10000%09red
Ubiquitin mediated proteolysis	KEGG PATHWAY	hsa04120	5	137	0.00110407	0.00306895	55585|6477|64750|8453|57154	http://www.genome.jp/kegg-bin/show_pathway?hsa04120/hsa:57154%09red/hsa:6477%09red/hsa:64750%09red/hsa:8453%09red/hsa:55585%09red
Tight junction	KEGG PATHWAY	hsa04530	5	139	0.00117494	0.0032115	6714|154810|10000|55870|8573	http://www.genome.jp/kegg-bin/show_pathway?hsa04530/hsa:6714%09red/hsa:55870%09red/hsa:154810%09red/hsa:10000%09red/hsa:8573%09red
Apoptosis	KEGG PATHWAY	hsa04210	5	140	0.00121161	0.00325744	472|5604|5295|10000|5290	http://www.genome.jp/kegg-bin/show_pathway?hsa04210/hsa:472%09red/hsa:5290%09red/hsa:5604%09red/hsa:5295%09red/hsa:10000%09red
Wnt signaling pathway	KEGG PATHWAY	hsa04310	5	143	0.0013267	0.00350934	595|166336|6477|8323|8313	http://www.genome.jp/kegg-bin/show_pathway?hsa04310/hsa:8323%09red/hsa:595%09red/hsa:8313%09red/hsa:6477%09red/hsa:166336%09red
TGF-beta signaling pathway	KEGG PATHWAY	hsa04350	4	84	0.00137882	0.0035893	4092|92|64750|57154	http://www.genome.jp/kegg-bin/show_pathway?hsa04350/hsa:57154%09red/hsa:4092%09red/hsa:64750%09red/hsa:92%09red
Oxytocin signaling pathway	KEGG PATHWAY	hsa04921	5	158	0.00202675	0.00519355	5604|6714|5295|595|5290	http://www.genome.jp/kegg-bin/show_pathway?hsa04921/hsa:6714%09red/hsa:5290%09red/hsa:595%09red/hsa:5604%09red/hsa:5295%09red
Phosphatidylinositol signaling system	KEGG PATHWAY	hsa04070	4	98	0.00236898	0.00597711	8897|5295|5290|64768	http://www.genome.jp/kegg-bin/show_pathway?hsa04070/hsa:5290%09red/hsa:8897%09red/hsa:64768%09red/hsa:5295%09red
Carbohydrate digestion and absorption	KEGG PATHWAY	hsa04973	3	46	0.00241781	0.00600789	5295|10000|5290	http://www.genome.jp/kegg-bin/show_pathway?hsa04973/hsa:5290%09red/hsa:5295%09red/hsa:10000%09red
Hedgehog signaling pathway	KEGG PATHWAY	hsa04340	3	47	0.00256193	0.006271	64750|595|57154	http://www.genome.jp/kegg-bin/show_pathway?hsa04340/hsa:57154%09red/hsa:595%09red/hsa:64750%09red
Choline metabolism in cancer	KEGG PATHWAY	hsa05231	4	101	0.00263142	0.00634636	5604|5295|10000|5290	http://www.genome.jp/kegg-bin/show_pathway?hsa05231/hsa:5290%09red/hsa:5604%09red/hsa:5295%09red/hsa:10000%09red
T cell receptor signaling pathway	KEGG PATHWAY	hsa04660	4	105	0.00301145	0.00715765	5604|5295|10000|5290	http://www.genome.jp/kegg-bin/show_pathway?hsa04660/hsa:5290%09red/hsa:5604%09red/hsa:5295%09red/hsa:10000%09red
Toll-like receptor signaling pathway	KEGG PATHWAY	hsa04620	4	106	0.003112	0.00729098	5604|5295|10000|5290	http://www.genome.jp/kegg-bin/show_pathway?hsa04620/hsa:5290%09red/hsa:5604%09red/hsa:5295%09red/hsa:10000%09red
Influenza A	KEGG PATHWAY	hsa05164	5	176	0.00318417	0.00735499	5604|3836|5295|10000|5290	http://www.genome.jp/kegg-bin/show_pathway?hsa05164/hsa:5290%09red/hsa:5604%09red/hsa:3836%09red/hsa:5295%09red/hsa:10000%09red
Insulin resistance	KEGG PATHWAY	hsa04931	4	109	0.00342736	0.00776087	5295|10000|5290|8473	http://www.genome.jp/kegg-bin/show_pathway?hsa04931/hsa:5290%09red/hsa:8473%09red/hsa:5295%09red/hsa:10000%09red
Endocytosis	KEGG PATHWAY	hsa04144	6	260	0.00345453	0.00776087	832|830|64750|6714|57154|27183	http://www.genome.jp/kegg-bin/show_pathway?hsa04144/hsa:830%09red/hsa:832%09red/hsa:57154%09red/hsa:27183%09red/hsa:64750%09red/hsa:6714%09red
TNF signaling pathway	KEGG PATHWAY	hsa04668	4	110	0.00353712	0.00783903	5604|5295|10000|5290	http://www.genome.jp/kegg-bin/show_pathway?hsa04668/hsa:5290%09red/hsa:5604%09red/hsa:5295%09red/hsa:10000%09red
Cholinergic synapse	KEGG PATHWAY	hsa04725	4	111	0.00364925	0.0079797	5604|5295|10000|5290	http://www.genome.jp/kegg-bin/show_pathway?hsa04725/hsa:5290%09red/hsa:5604%09red/hsa:5295%09red/hsa:10000%09red
Regulation of lipolysis in adipocytes	KEGG PATHWAY	hsa04923	3	56	0.00410011	0.0088476	5295|10000|5290	http://www.genome.jp/kegg-bin/show_pathway?hsa04923/hsa:5290%09red/hsa:5295%09red/hsa:10000%09red
Toxoplasmosis	KEGG PATHWAY	hsa05145	4	119	0.00463426	0.00987037	3915|5295|10000|5290	http://www.genome.jp/kegg-bin/show_pathway?hsa05145/hsa:5290%09red/hsa:3915%09red/hsa:5295%09red/hsa:10000%09red
Sphingolipid signaling pathway	KEGG PATHWAY	hsa04071	4	121	0.0049058	0.0103148	5604|5295|10000|5290	http://www.genome.jp/kegg-bin/show_pathway?hsa04071/hsa:5290%09red/hsa:5604%09red/hsa:5295%09red/hsa:10000%09red
Longevity regulating pathway - multiple species	KEGG PATHWAY	hsa04213	3	64	0.0058534	0.0121514	5295|10000|5290	http://www.genome.jp/kegg-bin/show_pathway?hsa04213/hsa:5290%09red/hsa:5295%09red/hsa:10000%09red
Osteoclast differentiation	KEGG PATHWAY	hsa04380	4	132	0.00659128	0.0135121	5604|5295|10000|5290	http://www.genome.jp/kegg-bin/show_pathway?hsa04380/hsa:5290%09red/hsa:5604%09red/hsa:5295%09red/hsa:10000%09red
Inositol phosphate metabolism	KEGG PATHWAY	hsa00562	3	71	0.00770449	0.0155992	8897|5290|64768	http://www.genome.jp/kegg-bin/show_pathway?hsa00562/hsa:5290%09red/hsa:8897%09red/hsa:64768%09red
Adherens junction	KEGG PATHWAY	hsa04520	3	74	0.00859169	0.0171834	6591|2260|6714	http://www.genome.jp/kegg-bin/show_pathway?hsa04520/hsa:6714%09red/hsa:6591%09red/hsa:2260%09red
Phospholipase D signaling pathway	KEGG PATHWAY	hsa04072	4	144	0.0088247	0.0174367	5604|5295|10000|5290	http://www.genome.jp/kegg-bin/show_pathway?hsa04072/hsa:5290%09red/hsa:5604%09red/hsa:5295%09red/hsa:10000%09red
Adrenergic signaling in cardiomyocytes	KEGG PATHWAY	hsa04261	4	149	0.00988459	0.0192985	5295|10000|7170|5290	http://www.genome.jp/kegg-bin/show_pathway?hsa04261/hsa:5290%09red/hsa:7170%09red/hsa:5295%09red/hsa:10000%09red
ECM-receptor interaction	KEGG PATHWAY	hsa04512	3	82	0.0112407	0.0216879	3673|3915|9899	http://www.genome.jp/kegg-bin/show_pathway?hsa04512/hsa:9899%09red/hsa:3915%09red/hsa:3673%09red
Other types of O-glycan biosynthesis	KEGG PATHWAY	hsa00514	2	31	0.0138642	0.0264386	283464|8473	http://www.genome.jp/kegg-bin/show_pathway?hsa00514/hsa:283464%09red/hsa:8473%09red
cGMP-PKG signaling pathway	KEGG PATHWAY	hsa04022	4	167	0.0143717	0.0270915	5604|5295|10000|5290	http://www.genome.jp/kegg-bin/show_pathway?hsa04022/hsa:5290%09red/hsa:5604%09red/hsa:5295%09red/hsa:10000%09red
Longevity regulating pathway	KEGG PATHWAY	hsa04211	3	94	0.0160064	0.0298301	5295|10000|5290	http://www.genome.jp/kegg-bin/show_pathway?hsa04211/hsa:5290%09red/hsa:5295%09red/hsa:10000%09red
Prion diseases	KEGG PATHWAY	hsa05020	2	35	0.0172418	0.0317714	5604|3915	http://www.genome.jp/kegg-bin/show_pathway?hsa05020/hsa:5604%09red/hsa:3915%09red
Inflammatory mediator regulation of TRP channels	KEGG PATHWAY	hsa04750	3	98	0.0178102	0.0324542	6714|5295|5290	http://www.genome.jp/kegg-bin/show_pathway?hsa04750/hsa:6714%09red/hsa:5290%09red/hsa:5295%09red
Transcriptional misregulation in cancer	KEGG PATHWAY	hsa05202	4	180	0.0183018	0.0329835	472|3206|862|6935	http://www.genome.jp/kegg-bin/show_pathway?hsa05202/hsa:862%09red/hsa:3206%09red/hsa:6935%09red/hsa:472%09red
Amoebiasis	KEGG PATHWAY	hsa05146	3	100	0.0187529	0.033429	3915|5295|5290	http://www.genome.jp/kegg-bin/show_pathway?hsa05146/hsa:5290%09red/hsa:3915%09red/hsa:5295%09red
Chagas disease (American trypanosomiasis)	KEGG PATHWAY	hsa05142	3	104	0.0207198	0.0365173	5295|10000|5290	http://www.genome.jp/kegg-bin/show_pathway?hsa05142/hsa:5290%09red/hsa:5295%09red/hsa:10000%09red
Aldosterone-regulated sodium reabsorption	KEGG PATHWAY	hsa04960	2	39	0.0209306	0.0365173	5295|5290	http://www.genome.jp/kegg-bin/show_pathway?hsa04960/hsa:5290%09red/hsa:5295%09red
cAMP signaling pathway	KEGG PATHWAY	hsa04024	4	199	0.025146	0.0434099	5604|5295|10000|5290	http://www.genome.jp/kegg-bin/show_pathway?hsa04024/hsa:5290%09red/hsa:5604%09red/hsa:5295%09red/hsa:10000%09red
Notch signaling pathway	KEGG PATHWAY	hsa04330	2	48	0.0302921	0.0512156	4853|3516	http://www.genome.jp/kegg-bin/show_pathway?hsa04330/hsa:3516%09red/hsa:4853%09red
Type II diabetes mellitus	KEGG PATHWAY	hsa04930	2	48	0.0302921	0.0512156	5295|5290	http://www.genome.jp/kegg-bin/show_pathway?hsa04930/hsa:5290%09red/hsa:5295%09red
Vitamin B6 metabolism	KEGG PATHWAY	hsa00750	1	6	0.0373864	0.062528	29968	http://www.genome.jp/kegg-bin/show_pathway?hsa00750/hsa:29968%09red
Hepatitis C	KEGG PATHWAY	hsa05160	3	133	0.0382295	0.062528	5295|10000|5290	http://www.genome.jp/kegg-bin/show_pathway?hsa05160/hsa:5290%09red/hsa:5295%09red/hsa:10000%09red
Pathogenic Escherichia coli infection	KEGG PATHWAY	hsa05130	2	55	0.0385081	0.062528	4691|10971	http://www.genome.jp/kegg-bin/show_pathway?hsa05130/hsa:4691%09red/hsa:10971%09red
Basal cell carcinoma	KEGG PATHWAY	hsa05217	2	55	0.0385081	0.062528	8323|8313	http://www.genome.jp/kegg-bin/show_pathway?hsa05217/hsa:8323%09red/hsa:8313%09red
Natural killer cell mediated cytotoxicity	KEGG PATHWAY	hsa04650	3	135	0.0396451	0.0637431	5604|5295|5290	http://www.genome.jp/kegg-bin/show_pathway?hsa04650/hsa:5290%09red/hsa:5604%09red/hsa:5295%09red
--------------------
#Term	Database	ID	Input number	Background number	P-Value	Corrected P-Value	Input	Hyperlink
--------------------
#Term	Database	ID	Input number	Background number	P-Value	Corrected P-Value	Input	Hyperlink
--------------------
